# Supplementary material for: Comparison of qPCR versus culture for the detection and quantification of Clostridium difficile environmental contamination
Source: PLoS One. 2018 Aug 30;13(8):e0201569. doi: 10.1371/journal.pone.0201569 (PMC6116935; doi:10.1371/journal.pone.0201569)
Supplement: S3 Table — (CSV) [file pone.0201569.s004.csv]

Eid	DFid	DF	Target	Strain	Qty	Positive	Mean
16s.NAP1.1.1	16s.NAP1.1	1	16s	NAP1	842500	1	387594.2182
16s.NAP1.1.2	16s.NAP1.1	1	16s	NAP1	896250	1	1182044.169		Legend:
16s.NAP1.1.3	16s.NAP1.1	1	16s	NAP1	808750	1	809584.1106		Eid Ð ID variableÊÊÊÊÊÊÊÊÊÊÊÊÊÊÊ
16s.NAP1.2.1	16s.NAP1.2	2	16s	NAP1	84250	1	48161.74438		DFid Ð ID variableÊÊÊÊÊÊÊÊÊÊÊÊ
16s.NAP1.2.2	16s.NAP1.2	2	16s	NAP1	89625	1	115222.692		DF Ð Dilution factorÊÊÊÊÊÊÊÊÊÊÊÊ
16s.NAP1.2.3	16s.NAP1.2	2	16s	NAP1	80875	1	65452.12344		TargetÊÊ -- 16s or toxin B
16s.NAP1.3.1	16s.NAP1.3	3	16s	NAP1	8425	1	7821.811741		Strain -- NAP1 or NAP 4
16s.NAP1.3.2	16s.NAP1.3	3	16s	NAP1	8962.5	1	13257.17926		Qty Ð estimated quantity inoculatedÊÊÊÊÊÊ
16s.NAP1.3.3	16s.NAP1.3	3	16s	NAP1	8087.5	1	8935.648776		Positive Ð proportion of (3) qPCR replicates that were positiveÊÊ
16s.NAP1.4.1	16s.NAP1.4	4	16s	NAP1	842.5	1	28.35814242		Mean -- estimated number of spores by method
16s.NAP1.4.2	16s.NAP1.4	4	16s	NAP1	896.25	1	1027.180859
16s.NAP1.4.3	16s.NAP1.4	4	16s	NAP1	808.75	1	760.5686675
16s.NAP1.5.1	16s.NAP1.5	5	16s	NAP1	84.25	1	95.31067697
16s.NAP1.5.2	16s.NAP1.5	5	16s	NAP1	89.625	1	144.4447423
16s.NAP1.5.3	16s.NAP1.5	5	16s	NAP1	80.875	1	87.23775964
16s.NAP1.6.1	16s.NAP1.6	6	16s	NAP1	8.425	1	11.53794584
16s.NAP1.6.2	16s.NAP1.6	6	16s	NAP1	8.9625	1	23.78698675
16s.NAP1.6.3	16s.NAP1.6	6	16s	NAP1	8.0875	1	11.43675133
16s.NAP1.7.1	16s.NAP1.7	7	16s	NAP1	0.8425	0	0
16s.NAP1.7.2	16s.NAP1.7	7	16s	NAP1	0.89625	0.333333333	1.932832813
16s.NAP1.7.3	16s.NAP1.7	7	16s	NAP1	0.80875	0.666666667	4.376010078
16s.NAP1.8.1	16s.NAP1.8	8	16s	NAP1	0.08425	0	0
16s.NAP1.8.2	16s.NAP1.8	8	16s	NAP1	0.089625	0	0
16s.NAP1.8.3	16s.NAP1.8	8	16s	NAP1	0.080875	0	0
16s.NAP4.1.1	16s.NAP4.1	1	16s	NAP4	1156250	1	1578762.606
16s.NAP4.1.2	16s.NAP4.1	1	16s	NAP4	1021250	1	234898.605
16s.NAP4.1.3	16s.NAP4.1	1	16s	NAP4	1082812.5	1	1240302.345
16s.NAP4.2.1	16s.NAP4.2	2	16s	NAP4	115625	1	204602.617
16s.NAP4.2.2	16s.NAP4.2	2	16s	NAP4	102125	1	112155.8712
16s.NAP4.2.3	16s.NAP4.2	2	16s	NAP4	108281.25	1	66154.67079
16s.NAP4.3.1	16s.NAP4.3	3	16s	NAP4	11562.5	1	14012.91308
16s.NAP4.3.2	16s.NAP4.3	3	16s	NAP4	10212.5	1	3505.302512
16s.NAP4.3.3	16s.NAP4.3	3	16s	NAP4	10828.125	1	8266.55143
16s.NAP4.4.1	16s.NAP4.4	4	16s	NAP4	1156.25	1	1544.828304
16s.NAP4.4.2	16s.NAP4.4	4	16s	NAP4	1021.25	1	619.3369181
16s.NAP4.4.3	16s.NAP4.4	4	16s	NAP4	1082.8125	1	1048.754073
16s.NAP4.5.1	16s.NAP4.5	5	16s	NAP4	115.625	1	169.0748157
16s.NAP4.5.2	16s.NAP4.5	5	16s	NAP4	102.125	1	116.3920824
16s.NAP4.5.3	16s.NAP4.5	5	16s	NAP4	108.28125	1	99.70358865
16s.NAP4.6.1	16s.NAP4.6	6	16s	NAP4	11.5625	0.333333333	7.454921911
16s.NAP4.6.2	16s.NAP4.6	6	16s	NAP4	10.2125	0.333333333	2.471522038
16s.NAP4.6.3	16s.NAP4.6	6	16s	NAP4	10.828125	1	24.60751012
16s.NAP4.7.1	16s.NAP4.7	7	16s	NAP4	1.5625	0	0
16s.NAP4.7.2	16s.NAP4.7	7	16s	NAP4	1.02125	0	0
16s.NAP4.7.3	16s.NAP4.7	7	16s	NAP4	1.0828125	0.666666667	4.203620767
16s.NAP4.8.1	16s.NAP4.8	8	16s	NAP4	0.15625	0	0
16s.NAP4.8.2	16s.NAP4.8	8	16s	NAP4	0.102125	0	0
16s.NAP4.8.3	16s.NAP4.8	8	16s	NAP4	0.10828125	0	0
ToxB.NAP1.1.1	ToxB.NAP1.1	1	ToxB	NAP1	842500	1	1531806.901
ToxB.NAP1.1.2	ToxB.NAP1.1	1	ToxB	NAP1	896250	1	1418482.393
ToxB.NAP1.1.3	ToxB.NAP1.1	1	ToxB	NAP1	808750	1	819048.302
ToxB.NAP1.2.1	ToxB.NAP1.2	2	ToxB	NAP1	84250	1	46728.38752
ToxB.NAP1.2.2	ToxB.NAP1.2	2	ToxB	NAP1	89625	1	90386.45458
ToxB.NAP1.2.3	ToxB.NAP1.2	2	ToxB	NAP1	80875	1	132687.3883
ToxB.NAP1.3.1	ToxB.NAP1.3	3	ToxB	NAP1	8425	1	5643.198811
ToxB.NAP1.3.2	ToxB.NAP1.3	3	ToxB	NAP1	8962.5	1	11079.9962
ToxB.NAP1.3.3	ToxB.NAP1.3	3	ToxB	NAP1	8087.5	1	15000.50849
ToxB.NAP1.4.2	ToxB.NAP1.4	4	ToxB	NAP1	896.25	1	423.7925644
ToxB.NAP1.4.3	ToxB.NAP1.4	4	ToxB	NAP1	808.75	1	148.4099667
ToxB.NAP1.5.1	ToxB.NAP1.5	5	ToxB	NAP1	84.25	1	117.6634333
ToxB.NAP1.5.2	ToxB.NAP1.5	5	ToxB	NAP1	89.625	1	167.4635173
ToxB.NAP1.5.3	ToxB.NAP1.5	5	ToxB	NAP1	80.875	0.666666667	85.16115871
ToxB.NAP1.6.1	ToxB.NAP1.6	6	ToxB	NAP1	8.425	0.333333333	5.980454604
ToxB.NAP1.6.2	ToxB.NAP1.6	6	ToxB	NAP1	8.9625	0.333333333	6.108891951
ToxB.NAP1.6.3	ToxB.NAP1.6	6	ToxB	NAP1	8.0875	0	0
ToxB.NAP1.7.1	ToxB.NAP1.7	7	ToxB	NAP1	0.8425	0	0
ToxB.NAP1.7.2	ToxB.NAP1.7	7	ToxB	NAP1	0.89625	0	0
ToxB.NAP1.7.3	ToxB.NAP1.7	7	ToxB	NAP1	0.80875	0	0
ToxB.NAP1.8.1	ToxB.NAP1.8	8	ToxB	NAP1	0.08425	0	0
ToxB.NAP1.8.2	ToxB.NAP1.8	8	ToxB	NAP1	0.089625	0	0
ToxB.NAP1.8.3	ToxB.NAP1.8	8	ToxB	NAP1	0.080875	0	0
ToxB.NAP4.1.1	ToxB.NAP4.1	1	ToxB	NAP4	1156250	1	508662.0333
ToxB.NAP4.1.2	ToxB.NAP4.1	1	ToxB	NAP4	1041770.833	1	829489.2451
ToxB.NAP4.1.3	ToxB.NAP4.1	1	ToxB	NAP4	1082812.5	1	1121671.148
ToxB.NAP4.2.1	ToxB.NAP4.2	2	ToxB	NAP4	115625	1	265023.3761
ToxB.NAP4.2.2	ToxB.NAP4.2	2	ToxB	NAP4	102125	1	305159.926
ToxB.NAP4.2.3	ToxB.NAP4.2	2	ToxB	NAP4	108281.25	1	256483.8896
ToxB.NAP4.3.1	ToxB.NAP4.3	3	ToxB	NAP4	11562.5	1	29557.57137
ToxB.NAP4.3.3	ToxB.NAP4.3	3	ToxB	NAP4	10828.125	1	97.43479838
ToxB.NAP4.4.1	ToxB.NAP4.4	4	ToxB	NAP4	1156.25	1	3822.83042
ToxB.NAP4.4.2	ToxB.NAP4.4	4	ToxB	NAP4	1021.25	1	1202.538683
ToxB.NAP4.4.3	ToxB.NAP4.4	4	ToxB	NAP4	1082.8125	1	5142.09556
ToxB.NAP4.5.1	ToxB.NAP4.5	5	ToxB	NAP4	115.625	0.333333333	10.669468
ToxB.NAP4.5.2	ToxB.NAP4.5	5	ToxB	NAP4	102.125	0.666666667	37.33032779
ToxB.NAP4.5.3	ToxB.NAP4.5	5	ToxB	NAP4	108.28125	0.333333333	249.5648846
ToxB.NAP4.6.1	ToxB.NAP4.6	6	ToxB	NAP4	11.5625	0	0
ToxB.NAP4.6.2	ToxB.NAP4.6	6	ToxB	NAP4	10.2125	0	0
ToxB.NAP4.6.3	ToxB.NAP4.6	6	ToxB	NAP4	10.828125	0	0
ToxB.NAP4.7.1	ToxB.NAP4.7	7	ToxB	NAP4	1.15625	0	0
ToxB.NAP4.7.2	ToxB.NAP4.7	7	ToxB	NAP4	1.02125	0	0
ToxB.NAP4.7.3	ToxB.NAP4.7	7	ToxB	NAP4	1.0828125	0	0
ToxB.NAP4.8.1	ToxB.NAP4.8	8	ToxB	NAP4	0.115625	0	0
ToxB.NAP4.8.2	ToxB.NAP4.8	8	ToxB	NAP4	0.102125	0	0
ToxB.NAP4.8.3	ToxB.NAP4.8	8	ToxB	NAP4	0.10828125	0	0
