# Supplementary material for: Comparison of qPCR versus culture for the detection and quantification of Clostridium difficile environmental contamination
Source: PLoS One. 2018 Aug 30;13(8):e0201569. doi: 10.1371/journal.pone.0201569 (PMC6116935; doi:10.1371/journal.pone.0201569)
Supplement: S4 Table — (CSV) [file pone.0201569.s005.csv]

Strain	Method	Qty	QtyPredict
NAP1	16s	33700	31193.19147
NAP1	16s	35850	40962.32156		Legend:
NAP1	16s	33250	27189.2163		Strain Ð NAP1 or NAP 4
NAP1	16s	3370	2686.259067		Method Ð 16s or culture
NAP1	16s	3585	6453.32987		Qty Ð estimated quantity inoculated
NAP1	16s	3325	4681.348256		QtyPredict Ð estimated number of spores by method
NAP1	16s	337	203.9121409
NAP1	16s	358.5	568.6650794
NAP1	16s	332.5	166.0978145
NAP1	16s	33.7	21.26484975
NAP1	16s	35.85	16.07874107
NAP1	16s	33.25	12.40263926
NAP1	16s	31.6	4.348887081
NAP1	16s	38.2	24.07982419
NAP1	16s	3.7	4.35651918
NAP1	16s	3.85	7.000533122
NAP1	16s	3.325	3.342861956
NAP1	16s	3.16	0
NAP1	16s	3.82	0
NAP1	16s	0.632	0
NAP1	16s	0.764	6.576075143
NAP1	16s	0.316	0
NAP1	16s	0.382	0
NAP1	16s	0.0632	0
NAP1	16s	0.0764	0.272747144
NAP4	16s	46250	119150.3414
NAP4	16s	40850	36656.67123
NAP4	16s	43312.5	36669.34123
NAP4	16s	4625	5300.830194
NAP4	16s	4085	2516.309806
NAP4	16s	4331.25	3644.001747
NAP4	16s	462.5	303.379581
NAP4	16s	408.5	193.796601
NAP4	16s	433.125	291.9287476
NAP4	16s	46.25	53.33873828
NAP4	16s	40.8	27.23303758
NAP4	16s	43.3125	32.32739182
NAP4	16s	41.65	33.03938896
NAP4	16s	39.75	51.88517025
NAP4	16s	4.625	0
NAP4	16s	4.08	4.377539267
NAP4	16s	4.33125	2.970426535
NAP4	16s	4.165	0
NAP4	16s	3.975	0
NAP4	16s	0.833	8.150965827
NAP4	16s	0.795	0
NAP4	16s	0.4165	0
NAP4	16s	0.3975	0
NAP4	16s	0.0833	0
NAP4	16s	0.0795	0
NAP1	culture	33700	8250
NAP1	culture	3370	725
NAP1	culture	337	91.575
NAP1	culture	33.7	3.33
NAP1	culture	3.7	0
NAP1	culture	35850	7650
NAP1	culture	3585	775
NAP1	culture	358.5	57.75
NAP1	culture	35.85	13.32
NAP1	culture	3.85	0
NAP1	culture	33250	7350
NAP1	culture	3325	775
NAP1	culture	332.5	99
NAP1	culture	33.25	8.325
NAP1	culture	3.25	0
NAP4	culture	46250	8850
NAP4	culture	4625	1125
NAP4	culture	462.5	72.6
NAP4	culture	46.25	13.32
NAP4	culture	4.625	0
NAP4	culture	40850	8450
NAP4	culture	4085	935
NAP4	culture	408.5	69.3
NAP4	culture	40.8	16.65
NAP4	culture	4.08	1.665
NAP4	culture	43312.5	5950
NAP4	culture	4331.25	1250
NAP4	culture	433.125	102.3
NAP4	culture	43.3125	3.33
NAP4	culture	4.33125	1.665
NAP1	culture	3.16	1.665
NAP1	culture	0.632	0
NAP1	culture	0.316	0
NAP1	culture	0.0632	0
NAP1	culture	38.2	16.65
NAP1	culture	3.82	0
NAP1	culture	0.764	0
NAP1	culture	0.382	0
NAP1	culture	0.0764	0
NAP4	culture	41.65	11.65
NAP4	culture	4.165	0
NAP4	culture	0.833	0
NAP4	culture	0.4165	0
NAP4	culture	0.0833	0
NAP4	culture	39.75	8.325
NAP4	culture	3.975	0
NAP4	culture	0.795	0
NAP4	culture	0.3975	0
NAP4	culture	0.0795	0
