# Supplementary material for: Comparison of qPCR versus culture for the detection and quantification of Clostridium difficile environmental contamination
Source: PLoS One. 2018 Aug 30;13(8):e0201569. doi: 10.1371/journal.pone.0201569 (PMC6116935; doi:10.1371/journal.pone.0201569)
Supplement: S5 Table — (XLSX) [file pone.0201569.s006.xlsx]

## Sheet: NAP1 ToxB
Log10Qty	Ct
6.15912	23.5554
5.15912	27.0542		Legend
4.15912	29.9309		Log10Qty = Quantity of spores (Log10)
3.15912	34.9274		Ct = qPCR Ct value
2.15912	35.9622
6.15912	23.4993
5.15912	27.0443
4.15912	29.9243
3.15912	33.8076
2.15912	38.5253
6.15912	23.5785
5.15912	27.0658
4.15912	30.1146
3.15912	33.5387

## Sheet: NAP1 16S
Log10Qty	Ct
6.15912	18.4009
5.15912	21.9769
4.15912	25.493		Legend
3.15912	29.1646		Log10Qty = Quantity of spores (Log10)
2.15912	32.3389		Ct = qPCR Ct value
6.15912	18.5378
5.15912	22.0787
4.15912	24.7929
3.15912	28.9367
2.15912	32.1958
6.15912	18.548
5.15912	21.9582
4.15912	25.3548
3.15912	27.684
2.15912	31.9881
1.15381	34.6774

## Sheet: NAP4 ToxB
Log10Qty	Ct
6.06305	25.945
6.06305	26.2131
6.06305	26.4384		Legend
5.06305	28.9596		Log10Qty = Quantity of spores (Log10)
5.06305	28.7549		Ct = qPCR Ct value
5.06305	28.9772
4.06305	31.5221
4.06305	33.7469
4.06305	31.9227
3.06305	37.9952
3.06305	35.6508
2.06305	39.9701

## Sheet: NAP4 16S
Log10Qty	Ct
6.07918	18.7109
5.07918	22.0667
4.07918	25.5556
3.07918	28.8969		Legend
2.07918	32.3413		Log10Qty = Quantity of spores (Log10)
1.07918	35.5816		Ct = qPCR Ct value
6.07918	18.7588
5.07918	21.9044
4.07918	25.4269
3.07918	28.9027
2.07918	31.9324
1.07918	35.423
5.07918	21.8874
4.07918	25.308
3.07918	28.9079
2.07918	32.2608
1.07918	34.5326
